# Supplementary material for: Routine, ensemble characterisation of electrophoretic mobility in high and saturated ionic dispersions
Source: Sci Rep. 2020 Mar 13;10:4628. doi: 10.1038/s41598-020-61624-9 (PMC7070055; doi:10.1038/s41598-020-61624-9)
Supplement: Supplementary file 4 — Supplementary information4 [file 41598_2020_61624_MOESM4_ESM.xlsx]

## Sheet: SOP settings KCl
	Electrophoretic mobility in high and saturated ionic dispersions - Supplementary S3 - Standard operating procedures for figure 3
	Sample	KCl 0.5 M	KCl 0.25 M	KCl 1.0 M	KCl 2.0 M	KCl 3.0 M	KCl 4.0 M
	Cell	DTS1070	DTS1070	DTS1070	DTS1070	DTS1070	DTS1070
	Material	Polystyrene latex	Polystyrene latex	Polystyrene latex	Polystyrene latex	Polystyrene latex	Polystyrene latex
	Dispersant	Water	Water	Water	Water	Water	Water
	# Measurements	1	1	1	1	1	1
	# Groups of measurements	5	5	5	5	5	5
	Temperature, oC	25	25	25	25	25	25
	Return to default temp?	Y	Y	Y	Y	Y	Y
	Equilibration time, s	120	120	120	120	120	120
	Analysis model	Monomdal	Monomdal	Monomdal	Monomdal	Monomdal	Monomdal
	Attenuation	Automatic	Automatic	Automatic	Automatic	Automatic	Automatic
	Measurement process	Manual	Manual	Manual	Manual	Manual	Manual
	Number of runs	30	30	30	30	30	30
	Use pause after sub runs?	No	No	No	No	No	No
	Voltage selection	Automatic	Automatic	Automatic	Automatic	Automatic	Automatic
	Pause between repeats, s	120	120	120	120	120	120

## Sheet: SOP settings MgCl2
	Electrophoretic mobility in high and saturated ionic dispersions - Supplementary S3 - Standard operating procedures for figure 3
	Sample	MgCl2 0.05 M	MgCl2 0.5 M	MgCl2 0.25 M	MgCl2 1.5 M	MgCl2 1.0 M	MgCl2 2.0 M	MgCl2 3.0 M	MgCl2 4.0 M
	Cell	DTS1070	DTS1070	DTS1070	DTS1070	DTS1070	DTS1070	DTS1070	DTS1070
	Material	Polystyrene latex	Polystyrene latex	Polystyrene latex	Polystyrene latex	Polystyrene latex	Polystyrene latex	Polystyrene latex	Polystyrene latex
	Dispersant	Water	Water	Water	Water	Water	Water	Water	Water
	# Measurements	1	1	1	1	1	1	1	1
	# Groups of measurements	5	5	5	5	5	5	5	5
	Temperature, oC	25	25	25	25	25	25	25	25
	Return to default temp?	Y	Y	Y	Y	Y	Y	Y	Y
	Equilibration time, s	120	120	120	120	120	120	120	120
	Analysis model	Monomdal	Monomdal	Monomdal	Monomdal	Monomdal	Monomdal	Monomdal	Monomdal
	Attenuation	Automatic	Automatic	Automatic	Automatic	Automatic	Automatic	Automatic	Automatic
	Measurement process	Manual	Manual	Manual	Manual	Manual	Manual	Manual	Manual
	Number of runs	30	30	30	30	30	30	30	30
	Use pause after sub runs?	No	No	No	No	No	No	No	No
	Voltage selection	Automatic	Automatic	Automatic	Automatic	Automatic	Automatic	Automatic	Automatic
	Pause between repeats, s	120	0	0	0	0	0	0	0
	Separate Pause in run group, s		240	240	240	240	240	240	240
	Note: Setting run group with a delay step of 240s is funcationally identical to a a delay between repeats. The settings described above reflect exactly those used during the
	experiment and the separate delay was added as part of improving the SOP as measurements proceeded.

## Sheet: SOP settings NaCl
	Electrophoretic mobility in high and saturated ionic dispersions - Supplementary S3 - Standard operating procedures for figure 3
	Sample	NaCl 0.01 M	NaCl 0.5 M	NaCl 0.25 M	NaCl 1.0 M	NaCl 2.0 M	NaCl 3.0 M	NaCl 4.0 M
	Cell	DTS1070	DTS1070	DTS1070	DTS1070	DTS1070	DTS1070	DTS1070
	Material	Polystyrene latex	Polystyrene latex	Polystyrene latex	Polystyrene latex	Polystyrene latex	Polystyrene latex	Polystyrene latex
	Dispersant	Water	Water	Water	Water	Water	Water	Water
	# Measurements	1	1	1	1	1	1	1
	# Groups of measurements	5	5	5	5	5	5	5
	Temperature, oC	25	25	25	25	25	25	25
	Return to default temp?	Y	Y	Y	Y	Y	Y	Y
	Equilibration time, s	120	120	120	120	120	120	120
	Analysis model	Monomdal	Monomdal	Monomdal	Monomdal	Monomdal	Monomdal	Monomdal
	Attenuation	Automatic	Automatic	Automatic	Automatic	Automatic	Automatic	Automatic
	Measurement process	Manual	Manual	Manual	Manual	Manual	Manual	Manual
	Number of runs	30	30	30	30	30	30	30
	Use pause after sub runs?	No	No	No	No	No	No	No
	Voltage selection	Automatic	Automatic	Automatic	Automatic	Automatic	Automatic	Automatic
	Pause between repeats, s	120	120	120	120	120	120	120

## Sheet: SOP settings NaNO3
	Electrophoretic mobility in high and saturated ionic dispersions - Supplementary S3 - Standard operating procedures for figure 3
	Sample	NaNO3 0.01 M	NaNO3 0.5 M	NaNO3 0.25 M	NaNO3 1.5 M	NaNO3 1.0 M	NaNO3 2.0 M	NaNO3 3.0 M	NaNO3 4.0 M
	Cell	DTS1070	DTS1070	DTS1070	DTS1070	DTS1070	DTS1070	DTS1070	DTS1070
	Material	Polystyrene latex	Polystyrene latex	Polystyrene latex	Polystyrene latex	Polystyrene latex	Polystyrene latex	Polystyrene latex	Polystyrene latex
	Dispersant	Water	Water	Water	Water	Water	Water	Water	Water
	# Measurements	1	1	1	1	1	1	1	1
	# Groups of measurements	5	5	5	5	5	5	5	5
	Temperature, oC	25	25	25	25	25	25	25	25
	Return to default temp?	Y	Y	Y	Y	Y	Y	Y	Y
	Equilibration time, s	120	120	120	120	120	120	120	120
	Analysis model	Monomdal	Monomdal	Monomdal	Monomdal	Monomdal	Monomdal	Monomdal	Monomdal
	Attenuation	Automatic	Automatic	Automatic	Automatic	Automatic	Automatic	Automatic	Automatic
	Measurement process	Manual	Manual	Manual	Manual	Manual	Manual	Manual	Manual
	Number of runs	30	30	30	30	30	30	30	30
	Use pause after sub runs?	No	No	No	No	No	No	No	No
	Voltage selection	Automatic	Automatic	Automatic	Automatic	Automatic	Automatic	Automatic	Automatic
	Pause between repeats, s	120	120	120	120	120	120	120	120
