# Supplementary material for: Routine, ensemble characterisation of electrophoretic mobility in high and saturated ionic dispersions
Source: Sci Rep. 2020 Mar 13;10:4628. doi: 10.1038/s41598-020-61624-9 (PMC7070055; doi:10.1038/s41598-020-61624-9)
Supplement: Supplementary file 5 — Supplementary information5 [file 41598_2020_61624_MOESM5_ESM.xlsx]

## Sheet: 200nm spectrum
	Approximation of the particle size from the electrophoresis measurement.
	|q|	2.93525e+06	m-1
	Boltzmann's constant, KB	1.38065e-23	m2 kg s-2 K-1
	Temperature	298.15	K
	Viscosity at 25oC	0.0008872	Pa.s
			Radius estimate using
		HWHM, Hz	a = |q|2 KBT/6ph.HWHM
	Radius of measurement 1	26	8.15667e-08
	Radius of measurement 2	22	9.6397e-08
	Radius of measurement 3	50	4.24147e-08
	Radius of measurement 4	15	1.41382e-07
	Radius of measurement 5	55	3.85588e-08
		Average radius, m	8.00639e-08
		Standard dev. radius, m	4.23353e-08
		So the particle diameter is in the range	7.54572e-08	m
			2.44798e-07	m
